# Supplementary material for: Amino Acid Profiling Identifies Disease-Specific Signatures in IgE-Mediated and Non-IgE-Mediated Food Allergy in Pediatric Patients with Atopic Dermatitis
Source: Biomedicines. 2023 Jul 6;11(7):1919. doi: 10.3390/biomedicines11071919 (PMC10377369; doi:10.3390/biomedicines11071919)
Supplement: Supplementary file 1 [file biomedicines-11-01919-s001.zip]

Archive with 1 entries (1 files):
- biomedicines-2458503-supplementary.pdf
